# Supplementary material for: Mechanical Properties of 3D-Printed Nylon-Based Composites Reinforced with Continuous Carbon Fiber: Effect of Reinforcement Layer Distribution
Source: Polymers (Basel). 2026 Jun 13;18(12):1491. doi: 10.3390/polym18121491 (PMC13307125; doi:10.3390/polym18121491)
Supplement: Supplementary file 1 [file polymers-18-01491-s001.zip]

Archive with 1 entries (1 files):
- polymers-4349107-supplementary.pdf
